# Supplementary material for: DNA-thioguanine nucleotide as a treatment marker in acute lymphoblastic leukemia patients with NUDT15 variant genotypes
Source: PLoS One. 2021 Jan 22;16(1):e0245667. doi: 10.1371/journal.pone.0245667 (PMC7822258; doi:10.1371/journal.pone.0245667)
Supplement: S1 Dataset — (XLSX) [file pone.0245667.s001.xlsx]

## Sheet: Sheet1
sample No	sex	schedule	TGN DNA	TGN RBC	TPMT	NUDT15	6MP intensity	WBC
TG0002D	1	2	113.094	406.4	*1/*1	*1/*1	0.934829	5080
TG0006D	1	2	177.686	378.4	*1/*1	*1/*1	0.914316	4740
TG0014D	1	2	223.195	448.7	*1/*1	*1/*1	0.920084	3500
TG0044D	1	2	77.3479	246.4	*1/*1	*1/*1	0.771605	3150
TG0050D	1	2	86.9	235.3	*1/*1	*1/*1	0.769231	2500
TG0065D	1	2	172.43	230.4	*1/*1	*1/*1	0.74184	3730
TG0104D	1	4	96.7129	204.6	*1/*1	*1/*1	0.717703	4520
TG0130D	1	4	131.919	332.1	*1/*1	*1/*1	0.698975	3210
TG0149D	1	4	175.358	261.4	*1/*1	*1/*1	0.684307	4070
TG0315D	1	4	281.4	343.2	*1/*1	*1/*1	1.06909	5470
TG0053D	1	2	89.8943	231.1	*1/*1	*1/*1	0.659631	2060
TG0059D	1	2	130.14	248.8	*1/*1	*1/*1	0.498008	2980
TG0073D	1	2	84.1724	311.7	*1/*1	*1/*1	0.494071	2730
TG0115D	1	2	52.4723	196.6	*1/*1	*1/*1	0.413111	2220
TG0129D	1	2	71.3845	154.4	*1/*1	*1/*1	0.317662	6370
TG0138D	1	2	123.322	214.8	*1/*1	*1/*1	0.316857	1770
TG0182D	1	4	47.8296	195.6	*1/*1	*1/*1	0.395326	1560
TG0196D	1	4	78.6613	236.9	*1/*1	*1/*1	0.311333	3650
TG0221D	1	4	79.2138	223.5	*1/*1	*1/*1	0.307882	4050
TG0237D	1	4	210.768	340.5	*1/*1	*1/*1	0.310559	2210
TG0289D	1	4	223.047	344.8	*1/*1	*1/*1	0.310174	2240
TG0320D	1	4	139.826	330.6	*1/*1	*1/*1	0.369822	2540
TG0344D	1	4	192.997	241.6	*1/*1	*1/*1	0.316568	3990
TG0391D	1	4	126.078	210.6	*1/*1	*1/*1	0.254286	2540
TG0426D	1	4	113.7	214.6	*1/*1	*1/*1	0.209188	6460
TG0467D	1	4	128.5	216.5	*1/*1	*1/*1	0.202468	2260
TG0072D	1	4	129.627	218.3	*1/*1	*1/*1	0.190608	2140
TG0143D	1	4	50.4572	121.7	*1/*1	*1/*1	0.148812	2780
TG0412D	1	4	224.7	453.9	*1/*1	*1/*1	0.524828	6690
TG0078D	2	1	112.18	269.6	*1/*1	*1/*1	0.555556	1990
TG0083D	2	1	106.872	248.6	*1/*1	*1/*1	0.555556	850
TG0163D	2	2	51.2373	178.3	*1/*1	*1/*1	0.518672	1290
TG0172D	2	2	107.642	226.1	*1/*1	*1/*1	0.510204	2590
TG0200D	2	2	103.579	219.8	*1/*1	*1/*1	0.498008	2920
TG0244D	2	4	94.3	138.6	*1/*1	*1/*1	0.482625	2230
TG0250D	2	4	113.851	155.8	*1/*1	*1/*1	0.484496	2910
TG0281D	2	4	113.138	151.8	*1/*1	*1/*1	0.479846	3000
TG0284D	2	4	256.955	181.3	*1/*1	*1/*1	0.481696	3120
TG0358D	2	4	148.943	143.7	*1/*1	*1/*1	0.439367	4240
TG0447D	2	4	254.8	376.3	*1/*1	*1/*1	0.715463	3160
TG0151D	1	4	112.212	225.3	*1/*1	*1/*1	0.333333	4020
TG0198D	1	4	146.655	327	*1/*1	*1/*1	0.487013	5180
TG0222D	1	4	176.196	287.1	*1/*1	*1/*1	0.555155	4750
TG0332D	2	2	343.672	441.1	*1/*1	*1/*1	1.2207	3800
TG0410D	2	2	68.2946	129.2	*1/*1	*1/*1	0.666667	2410
TG0419D	2	2	94.3	139.3	*1/*1	*1/*1	0.462086	2730
TG0440D	2	2	101.7	162.6	*1/*1	*1/*1	0.451783	2330
TG0395D	2	1	677.747	599.5	*1/*1	*1/*1	0.727802	1280
TG0120D	2	4	70.3442	161.8	*1/*1	*1/*1	0.249066	3370
TG0119D	2	1	25.5701	111.7	*1/*1	*1/*1	0.582751	1510
TG0193D	2	2	16.3058	66.1	*1/*1	*1/*1	0.678821	3160
TG0218D	2	2	1	2	*1/*1	*1/*1	0.667429	3760
TG0363D	2	4	288.393	310.1	*1/*1	*1/*1	0.589159	4170
TG0378D	2	4	108.259	273.8	*1/*1	*1/*1	0.588697	5010
TG0400D	2	4	131.49	388.6	*1/*1	*1/*1	0.595238	4700
TG0421D	2	4	98	235.2	*1/*1	*1/*1	0.633189	3130
TG0219D	1	4	281.868	419.6	*1/*1	*1/*1	0.61494	2940
TG0337D	1	4	272.685	376.9	*1/*1	*1/*1	0.539723	2880
TG0446D	1	4	48.9	131.7	*1/*1	*1/*1	0.395989	3670
TG0452D	1	4	87.7	126.3	*1/*1	*1/*1	0.390524	2480
TG0464D	1	4	117	139.8	*1/*1	*1/*1	0.391186	2620
TG0228D	1	4	67.9635	104.5	*1/*1	*1/*1	0.428816	6150
TG0323D	1	4	219.172	254.3	*1/*1	*1/*1	1.02579	3290
TG0331D	1	4	153.351	290.2	*1/*1	*1/*1	1.02579	3770
TG0336D	1	4	174.723	282.9	*1/*1	*1/*1	1.17855	5040
TG0356D	1	4	311.402	394.1	*1/*1	*1/*1	1.40699	4330
TG0209D	2	2	47.4688	134.9	*1/*1	*1/*1	0.276243	2180
TG0415D	2	4	117.5	292.1	*1/*1	*1/*1	0.365708	2100
TG0425D	2	4	100.7	279.9	*1/*1	*1/*1	0.362709	2940
TG0442D	2	4	109.6	324.4	*1/*1	*1/*1	0.365044	2010
TG0461D	2	4	146.2	291	*1/*1	*1/*1	0.310068	1650
TG0398D	1	2	209.923	605.1	*1/*1	*1/*1	1.01958	4260
TG0405D	1	2	437.754	649.7	*1/*1	*1/*1	1.00969	4390
TG0430D	1	2	757	653.4	*1/*1	*1/*1	1.0987	14760
TG0140D	1	2	96.9471	395.7	*1/*1	*1/*1	0.375375	3300
TG0192D	1	2	50.2707	180.8	*1/*1	*1/*1	0.364964	3350
TG0210D	1	2	113.341	359.2	*1/*1	*1/*1	0.37092	3450
TG0227D	1	2	179.8	389.3	*1/*1	*1/*1	0.362845	2690
TG0280D	1	4	107.415	167.1	*1/*1	*1/*1	0.35461	3210
TG0272D	1	4	86.2174	242	*1/*1	*1/*1	0.35461	4400
TG0292D	1	4	129.8	303.4	*1/*1	*1/*1	0.342936	3180
TG0366D	1	4	390.167	561.7	*1/*1	*1/*1	0.750854	4430
TG0434D	1	4	401.7	693.8	*1/*1	*1/*1	0.960342	6120
TG0457D	1	3	80.8	165.1	*1/*1	*1/*1	0.258488	2050
TG0463D	1	4	86	164.3	*1/*1	*1/*1	0.259015	2170
TG0045D	1	4	52.1646	175.4	*1/*1	*1/*1	0.732422	2470
TG0058D	1	4	35.4457	177.6	*1/*1	*1/*1	0.475285	2090
TG0069D	1	4	54.3083	207.7	*1/*1	*1/*1	0.474383	3660
TG0087D	1	4	80.5348	208.9	*1/*1	*1/*1	0.46729	2400
TG0121D	1	4	88.9737	224.9	*1/*1	*1/*1	0.454545	3280
TG0186D	1	4	83.3689	201.1	*1/*1	*1/*1	0.430293	4130
TG0236D	1	4	155.402	292.2	*1/*1	*1/*1	0.41806	2620
TG0128D	1	4	144.52	245.9	*1/*1	*1/*1	0.429553	2810
TG0148D	1	4	98.7434	211.4	*1/*1	*1/*1	0.423012	3050
TG0168D	1	4	86.7164	189	*1/*1	*1/*1	0.422297	2840
TG0249D	1	4	160.006	274.2	*1/*1	*1/*1	0.603865	2770
TG0260D	1	4	198.965	232.8	*1/*1	*1/*1	0.588697	2960
TG0404D	1	4	355.69	346.2	*1/*1	*1/*1	0.554734	2280
TG0242D	1	4	150.1	292.4	*1/*1	*1/*1	0.605816	2820
TG0290D	1	4	386.4	394.2	*1/*1	*1/*1	0.592417	2820
TG0189D	1	4	89.9578	236.3	*1/*1	*1/*1	0.283898	2420
TG0282D	1	4	120.868	196.9	*1/*1	*1/*1	0.221485	2720
TG0303D	1	4	146	199.4	*1/*1	*1/*1	0.217774	2700
TG0019D	1	1	189.301	363.7	*1/*1	*1/*1	1.12819	3220
TG0025D	1	1	213.146	371	*1/*1	*1/*1	1.14172	3530
TG0039D	1	2	185.895	595.6	*1/*1	*1/*1	1.11826	2910
TG0159D	1	4	159.493	296.3	*1/*1	*1/*1	0.684307	2460
TG0166D	1	4	119.134	272.4	*1/*1	*1/*1	0.681199	2490
TG0226D	1	4	139.888	369.9	*1/*1	*1/*1	0.55457	1760
TG0233D	1	4	183.251	402.5	*1/*1	*1/*1	0.55212	2490
TG0254D	1	4	151.713	377.9	*1/*1	*1/*1	0.441306	1690
TG0258D	1	4	167.203	385.3	*1/*1	*1/*1	0.442478	2430
TG0295D	1	4	234.1	435.2	*1/*1	*1/*1	0.364766	3070
TG0428D	1	4	89.1	189.1	*1/*1	*1/*1	0.257152	4330
TG0439D	1	4	93.6	240.4	*1/*1	*1/*1	0.258246	2750
TG0451D	1	4	127.4	376.5	*1/*1	*1/*1	0.257746	3770
TG0465D	1	4	227	506.1	*1/*1	*1/*1	0.259303	3670
TG0074D	2	4	134.499	248	*1/*1	*1/*1	0.328947	4200
TG0084D	2	4	122.273	324.9	*1/*1	*1/*1	0.327225	7060
TG0096D	2	4	85.8969	381.7	*1/*1	*1/*1	0.326584	4760
TG0109D	2	4	111.435	437.9	*1/*1	*1/*1	0.326584	3900
TG0177D	2	4	118.591	501.4	*1/*1	*1/*1	0.320513	3870
TG0245D	2	4	95.8	437.3	*1/*1	*1/*1	0.241468	5200
TG0270D	2	4	104.486	316.9	*1/*1	*1/*1	0.162232	5150
TG0291D	2	4	72.7	311	*1/*1	*1/*1	0.159337	5000
TG0365D	2	4	139.82	524.9	*1/*1	*1/*1	0.320924	3390
TG0155D	2	1	76.2401	193.3	*1/*1	*1/*1	0.905797	2060
TG0197D	2	2	38.4327	310.1	*1/*1	*1/*1	0.446429	1190
TG0208D	2	2	62.2485	191.9	*1/*1	*1/*1	0.317194	2230
TG0266D	2	2	64.6417	138.8	*1/*1	*1/*1	0.313849	1910
TG0276D	2	2	58.1162	148.4	*1/*1	*1/*1	0.250628	1990
TG0294D	2	2	65.6	173.9	*1/*1	*1/*1	0.186655	2060
TG0345D	2	4	70.7753	171.1	*1/*1	*1/*1	0.307897	2240
TG0353D	2	4	101.488	233.9	*1/*1	*1/*1	0.307367	2140
TG0377D	2	4	73.2872	156.6	*1/*1	*1/*1	0.244205	2870
TG0397D	2	4	76.7602	136.8	*1/*1	*1/*1	0.183145	2350
TG0409D	2	4	207.503	105	*1/*1	*1/*1	0.177384	1940
TG0418D	2	4	97.3	110.5	*1/*1	*1/*1	0.178607	2160
TG0435D	2	4	62.6	127.5	*1/*1	*1/*1	0.174709	2570
TG0471D	2	4	74.2	88	*1/*1	*1/*1	0.170515	3160
TG0026D	2	2	75.8844	200	*1/*1	*1/*1	0.507099	2470
TG0033D	2	2	75.426	287.6	*1/*1	*1/*1	0.510725	2950
TG0046D	2	2	90.0398	304.7	*1/*1	*1/*1	0.373878	2270
TG0089D	2	4	78.2421	198.8	*1/*1	*1/*1	0.362669	2560
TG0095D	2	4	56.5636	217.7	*1/*1	*1/*1	0.361272	3650
TG0106D	2	4	97.1562	276.5	*1/*1	*1/*1	0.353774	3120
TG0122D	2	4	96.5522	222.3	*1/*1	*1/*1	0.351782	3250
TG0217D	2	4	136.263	227.8	*1/*1	*1/*1	0.457875	4050
TG0234D	2	4	115.873	289	*1/*1	*1/*1	0.456621	3560
TG0269D	2	4	212.951	300.4	*1/*1	*1/*1	0.559534	3760
TG0253D	2	4	356.677	595	*1/*1	*1/*1	0.483275	4390
TG0190D	1	1	305.908	404.7	*1/*1	*1/*1	0.970246	420
TG0225D	1	1	528.032	544.8	*1/*1	*1/*1	1.0274	2270
TG0011D	1	4	151.709	292.4	*1/*1	*1/*1	0.671141	3060
TG0015D	1	4	121.232	250.1	*1/*1	*1/*1	0.671141	3260
TG0029D	1	4	172.824	393.2	*1/*1	*1/*1	0.668449	4890
TG0080D	1	4	392.089	492.6	*1/*1	*1/*1	0.661376	4470
TG0185D	1	4	375.386	672.5	*1/*1	*1/*1	0.943396	2600
TG0424D	1	4	514.3	836.1	*1/*1	*1/*1	0.999239	2240
TG0075D	1	4	77.5978	170.7	*1/*1	*1/*1	0.419815	3830
TG0085D	1	4	58.7025	207.8	*1/*1	*1/*1	0.422297	3940
TG0097D	1	4	145.74	256.3	*1/*1	*1/*1	0.41841	2640
TG0110D	1	4	107.394	295.5	*1/*1	*1/*1	0.414938	2820
TG0176D	1	4	126.702	290	*1/*1	*1/*1	0.409836	3620
TG0287D	1	4	245.095	NA	*1/*1	*1/*1	0.679348	3100
TG0340D	1	4	483.081	468.7	*1/*1	*1/*1	1.304	4760
TG0411D		4	385.6	477.3	*1/*1	*1/*1	2.304	6270
TG0184D	1	4	245.702	325.7	*1/*1	*1/*1	0.898357	3690
TG0211D	1	4	310.373	381.8	*1/*1	*1/*1	0.943679	4170
TG0310D	1	4	504.8	364.7	*1/*1	*1/*1	0.979432	1280
TG0385D	1	4	336.319	455.3	*1/*1	*1/*1	0.886915	1740
TG0265D	1	4	304.223	499.7	*1/*1	*1/*1	0.92396	3260
TG0279D	1	4	387.464	480.9	*1/*1	*1/*1	1.11607	3660
TG0003D	1	4	33.6164	134.7	*1/*1	*1/*1	0.291715	3500
TG0008D	1	4	58.0083	175.6	*1/*1	*1/*1	0.289687	2740
TG0017D	1	4	52.4792	181.6	*1/*1	*1/*1	0.288684	1620
TG0030D	1	4	91.1072	229.4	*1/*1	*1/*1	0.290023	2800
TG0088D	1	4	80.603	247	*1/*1	*1/*1	0.286041	2700
TG0178D	1	4	101.987	325	*1/*1	*1/*1	0.424255	8900
TG0027D	1	2	63.8017	238.1	*1/*1	*1/*1	0.471106	3040
TG0035D	1	2	105.584	258.6	*1/*1	*1/*1	0.469925	2320
TG0048D	1	2	135.209	372.1	*1/*1	*1/*1	0.474684	2360
TG0444D	1	4	183	441.4	*1/*1	*1/*1	0.438873	3180
TG0124D	1	4	151.541	505	*1/*1	*1/*1	0.38772	2970
TG0167D	1	4	100.187	320.4	*1/*1	*1/*1	0.291715	2860
TG0188D	1	4	105.96	240.1	*1/*1	*1/*1	0.288351	2100
TG0251D	1	4	200.426	385.6	*1/*1	*1/*1	0.366918	2660
TG0338D	1	4	186.732	378.7	*1/*1	*1/*1	0.341189	7200
TG0263D	1	4	116.621	200.6	*1/*1	*1/*1	0.359037	5240
TG0223D	1	4	144.595	261.3	*1/*1	*1/*1	0.513611	3550
TG0079D	2	2	109.94	241.1	*1/*1	*1/*1	0.586533	1370
TG0086D	2	2	89.6108	259.5	*1/*1	*1/*1	0.457038	2270
TG0091D	2	2	69.6589	256.3	*1/*1	*1/*1	0.455373	2240
TG0098D	2	2	96.6467	231.9	*1/*1	*1/*1	0.455373	2010
TG0139D	2	2	23.4998	173.4	*1/*1	*1/*1	0.308962	2010
TG0150D	2	2	78.8752	151.9	*1/*1	*1/*1	0.245464	1520
TG0207D	2	3	190.923	230.7	*1/*1	*1/*1	0.287568	740
TG0230D	2	4	86.1022	205.3	*1/*1	*1/*1	0.287106	7500
TG0243D	2	4	125.4	299.3	*1/*1	*1/*1	0.289903	5380
TG0275D	2	4	160.531	262.7	*1/*1	*1/*1	0.227122	2140
TG0293D	2	4	102.9	238.4	*1/*1	*1/*1	0.221146	2780
TG0329D	2	4	126.66	252.9	*1/*1	*1/*1	0.210708	2480
TG0359D	2	4	98.2935	174.2	*1/*1	*1/*1	0.153716	2840
TG0393D	2	4	164.814	304.5	*1/*1	*1/*1	0.200365	2820
TG0433D	2	4	106.3	170.7	*1/*1	*1/*1	0.147388	4120
TG0474D	2	4	153.5	302.7	*1/*1	*1/*1	0.242047	4010
TG0010D	1	2	143.198	293.3	*1/*1	*1/*1	0.375687	3880
TG0020D	1	2	164.144	362.8	*1/*1	*1/*1	0.373721	3440
TG0054D	1	2	141.901	295.5	*1/*1	*1/*1	0.368658	3560
TG0061D	1	2	89.7113	317.2	*1/*1	*1/*1	0.361201	2240
TG0076D	1	2	89.0687	377.8	*1/*1	*1/*1	0.366295	890
TG0116D	1	4	126.866	182.1	*1/*1	*1/*1	0.359158	5290
TG0125D	1	4	132.994	395.6	*1/*1	*1/*1	0.356914	3550
TG0146D	1	4	103.876	401	*1/*1	*1/*1	0.467581	4000
TG0187D	1	4	98.2974	644.9	*1/*1	*1/*1	0.457038	4090
TG0302D	1	4	150.5	470.7	*1/*1	*1/*1	0.328202	3100
TG0147D	1	4	407.53	447.2	*1/*1	*1/*1	0.875146	3070
TG0135D	1	4	260.422	323.4	*1/*1	*1/*1	0.707014	9370
TG0156D	1	4	217.75	382.9	*1/*1	*1/*1	0.705418	2820
TG0271D	1	4	325.139	425.3	*1/*1	*1/*1	0.801282	10050
TG0141D	1	4	92.8818	322.3	*1/*1	*1/*1	0.266099	2430
TG0369D	2	1	702.609	881.2	*1/*1	*1/*1	0.760456	940
TG0394D	2	1	234.094	554.3	*1/*1	*1/*1	0.373134	2890
TG0013D	1	2	176.916	455.2	*1/*1	*1/*1	1.12208	3860
TG0018D	1	2	263.638	538.8	*1/*1	*1/*1	1.11607	4000
TG0036D	1	2	253.355	547.6	*1/*1	*1/*1	0.900901	5180
TG0064D	1	2	85.6325	230.9	*1/*1	*1/*1	0.745357	2130
TG0070D	1	2	134.345	380.4	*1/*1	*1/*1	0.753216	3050
TG0127D	1	4	63.1522	281.9	*1/*1	*1/*1	0.723953	3470
TG0136D	1	4	108.28	289.1	*1/*1	*1/*1	0.717889	3280
TG0179D	1	4	139.209	322.6	*1/*1	*1/*1	0.625	2010
TG0240D	1	4	134.1	231	*1/*1	*1/*1	1.0352	2350
TG0261D	1	4	181.875	265.8	*1/*1	*1/*1	0.595238	2270
TG0288D	1	4	200.718	277.6	*1/*1	*1/*1	0.588697	2340
TG0214D	1	1	131.304	284.1	*1/*1	*1/*1	0.637755	2180
TG0431D	1	4	74	130.6	*1/*1	*1/*1	0.631446	2410
TG0443D	1	4	144.9	244.6	*1/*1	*1/*1	0.636062	2460
TG0213D	1	1	62.5504	108.4	*1/*1	*1/*1	0.462963	1800
TG0370D	1	4	166.997	237.5	*1/*1	*1/*1	0.566379	4010
TG0383D	1	4	323.45	334.7	*1/*1	*1/*1	0.562907	4160
TG0427D	1	4	313.4	453.7	*1/*1	*1/*1	0.565065	4060
TG0001D	1	4	94.7567	162.3	*1/*1	*1/*1	0.401413	7690
TG0005D	1	4	84.9546	181.4	*1/*1	*1/*1	0.398089	5050
TG0037D	1	4	63.7812	200	*1/*1	*1/*1	0.404531	1260
TG0043D	1	4	97.3408	212.2	*1/*1	*1/*1	0.404269	4360
TG0063D	1	4	90.9499	215.9	*1/*1	*1/*1	0.402188	1700
TG0462D	1	4	106.6	191.8	*1/*1	*1/*1	0.276945	3930
TG0417D	2	4	163	519.2	*1/*1	*1/*1	0.161857	2250
TG0437D	2	4	149.1	391.8	*1/*1	*1/*1	0.166598	2230
TG0100D	2	4	74.1885	221.9	*1/*1	*1/*1	0.323206	3540
TG0112D	2	4	76.7628	279.1	*1/*1	*1/*1	0.325521	1910
TG0132D	2	4	87.3072	348.9	*1/*1	*1/*1	0.324465	2740
TG0170D	2	4	108.036	461.9	*1/*1	*1/*1	0.275614	3430
TG0199D	2	4	116.686	506.8	*1/*1	*1/*1	0.275969	3100
TG0092D	2	4	47.8361	230.5	*1/*1	*1/*1	0.323415	2750
TG0145D	1	4	167.716	152.3	*1/*1	*1/*1	0.380633	2100
TG0216D	1	4	118.551	228.3	*1/*1	*1/*1	0.413264	2610
TG0312D	1	4	148	150.6	*1/*1	*1/*1	0.226053	2620
TG0379D	1	4	131.565	187.6	*1/*1	*1/*1	0.261537	2320
TG0436D	1	4	158.2	189	*1/*1	*1/*1	0.242808	2750
TG0175D	2	1	274.187	352.7	*1/*1	*1/*1	0.535714	3920
TG0448D	2	4	96.5	251.3	*1/*1	*1/*1	0.34074	3140
TG0459D	2	4	141.6	388.8	*1/*1	*1/*1	0.349689	3150
TG0152D	1	1	128.905	311.8	*1/*1	*1/*1	0.729572	3170
TG0082D	1	1	132.121	247	*1/*1	*1/*1	0.897666	7640
TG0164D	1	2	96.5923	400.7	*1/*1	*1/*1	0.65331	1920
TG0173D	1	2	173.283	380.2	*1/*1	*1/*1	0.649913	2940
TG0201D	1	2	190.348	271.8	*1/*1	*1/*1	0.429553	5580
TG0246D	1	4	85.3	218.3	*1/*1	*1/*1	0.415282	3680
TG0252D	1	4	137.8	246	*1/*1	*1/*1	0.413907	2700
TG0268D	1	4	126.37	228.1	*1/*1	*1/*1	0.40783	2170
TG0285D	1	4	179.738	220.2	*1/*1	*1/*1	0.403877	2770
TG0144D	2	4	73.6156	177.7	*1/*1	*1/*1	0.19984	3870
TG0154D	2	4	117.197	264.3	*1/*1	*1/*1	0.256112	3920
TG0191D	2	4	70.0216	465.2	*1/*1	*1/*1	0.289575	2420
TG0212D	2	4	111.345	407.8	*1/*1	*1/*1	0.247818	3070
TG0299D	2	4	149.1	385.7	*1/*1	*1/*1	0.217941	780
TG0342D	2	4	106.904	346.9	*1/*1	*1/*1	0.248009	3810
TG0422D	2	4	192.4	397.3	*1/*1	*1/*1	0.301029	3780
TG0161D	1	4	286.459	274.4	*1/*1	*1/*1	0.634115	8150
TG0205D	1	4	191.887	268.3	*1/*1	*1/*1	0.639386	4010
TG0093D	1	4	113.006	242.4	*1/*1	*1/*1	0.418527	2740
TG0099D	1	4	122.712	299.3	*1/*1	*1/*1	0.418994	3030
TG0111D	1	4	162.684	366.9	*1/*1	*1/*1	0.414365	2690
TG0174D	1	4	118.965	455	*1/*1	*1/*1	0.344163	1700
TG0202D	1	4	45.2847	464.4	*1/*1	*1/*1	0.319944	2030
TG0232D	1	4	107.621	261.9	*1/*1	*1/*1	0.284414	1440
TG0241D	1	4	91.3	313.9	*1/*1	*1/*1	0.284091	2000
TG0277D	1	4	120.757	230.9	*1/*1	*1/*1	0.354308	3020
TG0286D	1	4	172.558	359	*1/*1	*1/*1	0.353907	3330
TG0133D	1	4	101.561	470.5	*1/*1	*1/*1	0.37678	2140
TG0388D	2	1	321.465	281.4	*1/*1	*1/*1	1.08382	5160
TG0169D	1	4	99.9934	148.9	*1/*1	*1/*2	0.288351	2760
TG0309D	1	4	229.5	141.6	*1/*1	*1/*2	0.325098	2520
TG0374D	1	4	132.378	204.6	*1/*1	*1/*2	0.275634	3040
TG0441D	1	4	136.2	275	*1/*1	*1/*2	0.33194	4160
TG0049D	2	2	65.531	106.5	*1/*1	*1/*2	0.251167	1710
TG0056D	2	2	117.615	122.6	*1/*1	*1/*2	0.174825	1800
TG0067D	2	2	83.6798	112.3	*1/*1	*1/*2	0.177054	1950
TG0103D	2	4	68.6621	65.9	*1/*1	*1/*2	0.172176	1410
TG0107D	2	4	43.5	62	*1/*1	*1/*2	0.0997207	2430
TG0123D	2	4	77.0452	55.4	*1/*1	*1/*2	0.0991667	3150
TG0142D	2	4	76.4124	64.5	*1/*1	*1/*2	0.0994429	4900
TG0215D	2	4	155.806	134.5	*1/*1	*1/*2	0.0958389	3930
TG0262D	2	4	218.172	171.5	*1/*1	*1/*2	0.141532	3790
TG0274D	2	4	156.592	188.2	*1/*1	*1/*2	0.187235	2430
TG0334D	2	4	88.0669	171.8	*1/*1	*1/*2	0.137084	4220
TG0381D	2	4	119.798	206.3	*1/*1	*1/*2	0.135525	2330
TG0423D	2	4	195.4	162.4	*1/*1	*1/*2	0.132237	2310
TG0456D	2	4	222.3	88.4	*1/*1	*1/*2	0.130207	2220
TG0349D	1	2	331.082	375.2	*1/*1	*1/*2	0.805924	3510
TG0416D	1	2	189.9	211.1	*1/*1	*1/*2	0.503002	2990
TG0314D	1	2	361.8	465.1	*1/*1	*1/*2	0.872905	3100
TG0328D	1	2	296.008	531.5	*1/*1	*1/*2	0.798045	3700
TG0470D	1	3	237.7	146.2	*1/*1	*1/*2	0.328769	960
TG0402D	1	2	143.415	174.6	*1/*1	*1/*2	0.500668	3120
TG0386D	1	3	202.55	181.7	*1/*1	*1/*2	0.52234	1550
TG0016D	2	4	81.8165	119.5	*1/*1	*1/*2	0.248028	3860
TG0022D	2	4	82.5409	121.9	*1/*1	*1/*2	0.249762	3280
TG0038D	2	4	70.7971	244.1	*1/*1	*1/*2	0.242966	1680
TG0051D	2	4	407.773	250.6	*1/*1	*1/*2	0.240999	2180
TG0153D	2	4	74.8215	94.5	*1/*1	*1/*2	0.184095	5210
TG0204D	2	4	58.8941	152.4	*1/*1	*1/*2	0.226912	3160
TG0220D	2	4	75.7391	164.8	*1/*1	*1/*2	0.224629	2830
TG0255D	2	4	117.448	168	*1/*1	*1/*2	0.221289	2150
TG0300D	2	4	114	174.8	*1/*1	*1/*2	0.216987	2360
TG0333D	2	4	147.004	188.6	*1/*1	*1/*2	0.303767	3510
TG0343D	2	4	190.507	198.9	*1/*1	*1/*2	0.345586	2050
TG0352D	2	4	156.435	164.4	*1/*1	*1/*2	0.259008	2150
TG0362D	2	4	243.761	196.5	*1/*1	*1/*2	0.259008	3610
TG0376D	2	4	396.398	217.7	*1/*1	*1/*2	0.345586	3880
TG0387D	2	4	200.219	279.9	*1/*1	*1/*2	0.453446	2840
TG0399D	2	4	269.013	300.4	*1/*1	*1/*2	0.346602	1730
TG0023D	2	4	1	35.5	*1/*1	*1/*2	0.0706262	2090
TG0028D	2	4	1	2	*1/*1	*1/*2	0.0236556	2370
TG0052D	2	4	1	2	*1/*1	*1/*2	0.0465026	2300
TG0057D	2	4	1	2	*1/*1	*1/*2	0.023423	3080
TG0071D	2	4	14.0127	30.4	*1/*1	*1/*2	0.0463517	2910
TG0102D	2	4	17.4074	22.9	*1/*1	*1/*2	0.0461421	2920
TG0157D	2	4	19.3407	23	*1/*1	*1/*2	0.0463818	3390
TG0235D	2	4	1	25	*1/*1	*1/*2	0.0465632	3000
TG0318D	2	4	112.217	130	*1/*1	*1/*2	0.215127	3040
TG0355D	2	4	103.065	144.8	*1/*1	*1/*2	0.21441	2980
TG0368D	2	4	146.512	162.1	*1/*1	*1/*2	0.238292	2940
TG0305D	1	2	206.2	173.9	*1/*1	*1/*2	0.365497	6010
TG0380D	1	2	221.488	198.9	*1/*1	*1/*2	0.368008	5670
TG0392D	1	2	145.337	232.3	*1/*1	*1/*2	0.362669	4220
TG0414D	1	2	263.9	270	*1/*1	*1/*2	0.353915	5350
TG0330D	1	4	124.803	45.5	*1/*1	*1/*2	0.119053	2800
TG0339D	1	4	46.2499	56	*1/*1	*1/*2	0.11768	1690
TG0348D	1	4	61.9772	70.4	*1/*1	*1/*2	0.116357	770
TG0372D	1	4	31.6184	25.1	*1/*1	*1/*2	0.0565996	3060
TG0382D	1	4	14.6568	39.2	*1/*1	*1/*2	0.0567164	2880
TG0403D	1	4	22.826	35.9	*1/*1	*1/*2	0.0559699	3690
TG0458D	1	4	50.7	138	*1/*1	*1/*2	0.107967	3560
TG0007D	1	2	197.098	419.5	*1/*1	*1/*2	0.664011	3270
TG0012D	1	2	366.536	396.9	*1/*1	*1/*2	0.694444	3040
TG0024D	1	2	345.807	519.9	*1/*1	*1/*2	0.691563	2520
TG0060D	1	2	97.8469	204	*1/*1	*1/*2	0.333778	2110
TG0066D	1	2	133.667	227	*1/*1	*1/*2	0.335121	2420
TG0081D	1	2	203.267	265.4	*1/*1	*1/*2	0.331565	1520
TG0108D	1	3	108.249	101.9	*1/*1	*1/*2	0.318878	880
TG0126D	1	4	94.606	136.1	*1/*1	*1/*2	0.270898	2160
TG0137D	1	4	170.749	152.5	*1/*1	*1/*2	0.159439	2550
TG0158D	1	4	84.1652	119.4	*1/*1	*1/*2	0.153941	1800
TG0203D	1	4	60.1881	29.4	*1/*1	*1/*2	0.0440988	2960
TG0238D	1	4	102.495	89.1	*1/*1	*1/*2	0.130818	3160
TG0248D	1	4	86.8765	83.2	*1/*1	*1/*2	0.130659	2870
TG0259D	1	4	114.373	108.7	*1/*1	*1/*2	0.128465	3030
TG0278D	1	4	86.3131	74.1	*1/*1	*1/*2	0.127548	3340
TG0297D	1	4	202.3	201.7	*1/*1	*1/*2	0.291545	2240
TG0306D	1	4	219.5	157	*1/*1	*1/*2	0.288817	7950
TG0322D	1	4	245.952	237.4	*1/*1	*1/*2	0.365269	2910
TG0364D	1	4	224.364	172	*1/*1	*1/*2	0.237167	2360
TG0375D	1	4	243.797	174.1	*1/*1	*1/*2	0.236251	2750
TG0407D	1	4	236.523	185	*1/*1	*1/*2	0.270066	3070
TG0301D	1	1	308.6	267.2	*1/*1	*1/*3	0.626174	2730
TG0346D	1	2	444.924	540.4	*1/*1	*1/*3	0.642261	3460
TG0401D	1	2	197.371	390.4	*1/*1	*1/*3	0.32175	2120
TG0034D	2	4	51.9318	100.7	*1/*1	*1/*3	0.197326	3120
TG0040D	2	4	176.447	148.6	*1/*1	*1/*3	0.197763	3700
TG0055D	2	4	107.593	206.9	*1/*1	*1/*3	0.198864	2260
TG0068D	2	4	150.42	240.5	*1/*1	*1/*3	0.198864	5320
TG0114D	2	4	160.179	142.9	*1/*1	*1/*3	0.117736	3710
TG0239D	2	4	48.8	77.6	*1/*1	*1/*3	0.0760596	2360
TG0256D	2	4	50.7682	80.3	*1/*1	*1/*3	0.0744734	3760
TG0327D	2	4	211.086	193.1	*1/*1	*1/*3	0.254842	2390
TG0389D	1	1	24.9535	42.3	*1/*1	*1/*3	0.0758943	3810
TG0420D	1	1	128.2	172.1	*1/*1	*1/*3	0.0759251	1510
TG0450D	1	2	69.7	118.4	*1/*1	*1/*3	0.100228	2460
TG0118D	1	2	26.6031	48.9	*1/*1	*1/*3	0.127943	2520
TG0134D	1	2	43.935	66.2	*1/*1	*1/*3	0.126904	2750
TG0195D	1	4	30.1289	45.8	*1/*1	*1/*3	0.13697	3700
TG0206D	1	4	28.5	47.9	*1/*1	*1/*3	0.136057	3020
TG0229D	1	4	43.6536	59.1	*1/*1	*1/*3	0.135798	9830
TG0247D	1	4	26.2	65.6	*1/*1	*1/*3	0.133141	3800
TG0296D	1	4	284.1	183.2	*1/*1	*1/*3	0.39757	4800
TG0319D	1	4	174.842	236.5	*1/*1	*1/*3	0.693674	3670
TG0354D	1	4	434.338	319.4	*1/*1	*1/*3	0.674218	3050
TG0408D	1	4	63.5635	207.1	*1/*1	*1/*3	0.664894	5380
TG0453D		4	44	92.4	*1/*1	*1/*3	0	2440
TG0472D		4	200.4	235.7	*1/*1	*1/*3	0.707788	3400
TG0180D	1	2	49.0662	135.5	*1/*1	*1/*5	0.15753	3530
TG0267D	1	2	131.17	202.6	*1/*1	*1/*5	0.309598	1880
TG0224D	1	3	85.9627	145.6	*1/*1	*1/*5	0.851789	2310
TG0313D	1	4	212	185.1	*1/*1	*1/*5	0.323625	3470
TG0326D	1	4	126.325	219.1	*1/*1	*1/*5	0.320513	3330
TG0347D	1	4	138.408	245.4	*1/*1	*1/*5	0.314268	2670
TG0371D	1	4	159.101	260.9	*1/*1	*1/*5	0.309215	2290
TG0432D	1	4	147	285.6	*1/*1	*1/*5	0.389175	3220
TG0455D	1	4	296.1	406.1	*1/*1	*1/*5	0.465483	2670
TG0473D	1	4	306.6	416.4	*1/*1	*1/*5	0.463978	2440
TG0117D	2	4	24.0152	66.5	*1/*1	*1/*5	0.0967231	2330
TG0160D	2	4	33.4325	41.1	*1/*1	*1/*5	0.0720996	1810
TG0298D	2	4	26.8	37.8	*1/*1	*1/*5	0.0495833	4580
TG0304D	2	4	22.1	69.6	*1/*1	*1/*5	0.0992083	4970
TG0307D	2	4	49.5	97	*1/*1	*1/*5	0.173611	4810
TG0308D	2	4	139.9	187.5	*1/*1	*1/*5	0.694444	4780
TG0311D	2	4	515.9	324.1	*1/*1	*1/*5	1.04167	4120
TG0316D	2	4	851.046	547.5	*1/*1	*1/*5	1.25	4770
TG0325D	2	4	528.811	633.9	*1/*1	*1/*5	1.42857	3810
TG0335D	2	4	191.167	506.1	*1/*1	*1/*5	1.07143	380
TG0350D	2	4	170.963	331.3	*1/*1	*1/*5	0.484714	3940
TG0360D	2	4	465.167	291.1	*1/*1	*1/*5	0.586714	4210
TG0373D	2	4	416.817	337.8	*1/*1	*1/*5	0.765286	3390
TG0384D	2	4	398.252	327.7	*1/*1	*1/*5	0.663286	1560
TG0390D	2	4	225.308	316.7	*1/*1	*1/*5	0.484714	1730
TG0396D	2	4	235.859	313.2	*1/*1	*1/*5	0.47125	1440
TG0438D	1	4	22	56.6	*1/*1	*1/*6	0.0753728	3100
TG0445D	1	4	21	59.6	*1/*1	*1/*6	0.0741354	3220
TG0460D	1	4	50.6	85.1	*1/*1	*1/*6	0.0751327	2470
TG0466D	1	4	27.8	51.5	*1/*1	*1/*6	0.0753285	1040
TG0042D	2	4	75.8262	137.4	*1/*1	*1/*6	0.258264	3450
TG0062D	2	4	80.0321	205.8	*1/*1	*1/*6	0.25545	3320
TG0077D	2	4	150.749	263.5	*1/*1	*1/*6	0.290366	2570
TG0090D	2	4	79.8171	234.5	*1/*1	*1/*6	0.291353	3720
TG0105D	2	4	115.027	199.4	*1/*1	*1/*6	0.292347	5070
TG0162D	2	4	159.645	335.4	*1/*1	*1/*6	0.424592	3630
TG0183D	2	4	157.435	245.9	*1/*1	*1/*6	0.423442	4580
TG0231D	2	4	136.023	240.8	*1/*1	*1/*6	0.506415	3180
TG0283D	2	4	134.968	370.1	*1/*1	*1/*6	0.672948	3170
TG0047D	2	4	83.8917	202.8	*1/*1	*1/*6	0.257909	3170
TG0094D	1	4	25.918	26.8	*1/*1	*1/*6	0.0635163	3130
TG0101D	1	4	29.4662	37.2	*1/*1	*1/*6	0.0633874	2720
TG0113D	1	4	33.3802	29.2	*1/*1	*1/*6	0.063678	2770
TG0131D	1	4	1	2	*1/*1	*1/*6	0.0360889	3050
TG0171D	1	4	1	2	*1/*1	*1/*6	0.0537851	3050
TG0194D	1	4	27.0899	29.1	*1/*1	*1/*6	0.0725178	2420
TG0257D	1	4	26.3362	24.6	*1/*1	*1/*6	0.0538663	4110
TG0321D	1	4	89.934	77.5	*1/*1	*1/*6	0.178147	3660
TG0351D	1	4	107.365	89	*1/*1	*1/*6	0.275241	2380
TG0361D	1	4	90.5046	86	*1/*1	*1/*6	0.238095	2550
TG0406D	1	4	119.344	72.2	*1/*1	*1/*6	0.301495	2780
TG0413D	1	4	92	62.1	*1/*1	*1/*6	0.299491	3900
TG0429D	1	4	65.1	64.3	*1/*1	*1/*6	0.310696	2950
TG0449D	1	4	124.8	118.7	*1/*1	*1/*6	0.36327	3560
TG0454D	1	4	102.7	94.5	*1/*1	*1/*6	0.42485	2690
TG0041D	2	4	1	2	*1/*1	*2/*3	0.0235892	7520
TG0181D	2	4	1	54.5	*1/*3	*1/*1	0.0404462	3120
TG0468D	2	4	903.1	1574.9	*1/*3	*1/*1	0.504819	2910
TG0367D	1	2	265.85	544.2	*1/*3C	*1/*1	0.274123	5480
TG0004D	2	4	1	2	*1/*3	*1/*1	0.00747113	2550
TG0009D	2	4	1	2	*1/*3	*1/*1	0.0148709	2230
TG0021D	2	4	1	2	*1/*3	*1/*1	0.0148216	1920
TG0032D	2	4	1	2	*1/*3	*1/*1	0.0147117	3270
TG0165D	2	4	1	2	*1/*3	*1/*1	0.0144382	3700
TG0273D	2	4	1	44.4	*1/*3	*1/*1	0.0284622	3300
TG0317D	2	4	497.811	1095.9	*1/*3	*1/*1	0.519644	2220
TG0324D	2	4	434.626	1163.6	*1/*3	*1/*1	0.520065	2380
TG0341D	2	4	437.28	951.8	*1/*3	*1/*1	0.35045	2630
TG0357D	2	4	399.731	823.1	*1/*3	*1/*1	0.347326	2570
